# Supplementary material for: Fatty Acid Methyl Ester (FAME) Succession in Different Substrates as Affected by the Co-Application of Three Pesticides
Source: PLoS One. 2015 Dec 22;10(12):e0145501. doi: 10.1371/journal.pone.0145501 (PMC4687828; doi:10.1371/journal.pone.0145501)
Supplement: S1 Dataset — (XLSX) [file pone.0145501.s001.xlsx]

## Sheet: Dataset Pollution Degradation
	S	S	S	3M	3M	3M	12M	12M	12M	3M+S	3M+S	3M+S	12M+S	12M+S	12M+S
DAYS AFTER TREATMENT	AZO	CHL	EPO	AZO	CHL	EPO	AZO	CHL	EPO	AZO	CHL	EPO	AZO	CHL	EPO
	%	%	%	%	%	%	%	%	%	%	%	%	%	%	%
1	100	100	100	100	100	100	100	100	100	100	100	100	100	100	100
1	100	100	100	100	100	100	100	100	100	100	100	100	100	100	100
1	100	100	100	100	100	100	100	100	100	100	100	100	100	100	100
3	95.6043	94.1829	96.7623	99.0249	105.466	102.975	96.9585	97.624	96.9806	97.5881	100.892	100.061	95.4548	97.1661	91.2466
3	101.111	98.1773	101.656	100.995	107.878	105.004	97.6572	98.3651	98.9878	95.6797	98.5287	95.9794	97.184	99.7528	91.5646
3	93.2662	92.5105	91.5958	102.753	109.36	106.825	100.474	100.53	101.812	95.9216	98.4538	96.2306	95.2966	97.5596	90.0077
7	110.137	105.706	111.323	96.1967	99.6994	102.248	98.4447	96.4861	100.731	97.2147	95.8603	101.052	94.3822	95.8084	89.0671
7	106.614	105.109	106.693	91.8236	95.4662	97.574	97.5833	97.1816	100.078	99.5675	100.932	101.969	95.9357	96.6059	93.3039
7	95.4712	95.6876	95.9198	97.4944	106.294	103.66	95.3936	94.7543	97.9386	96.5401	97.3501	99.7043	95.9774	97.2011	91.0566
14	94.0536	94.0339	94.5795	87.4145	94.3129	95.6871	94.6221	94.4922	97.5027	94.0155	95.4006	98.0285	93.0542	93.583	89.4484
14	95.8472	93.275	96.138	88.6122	94.7347	97.5858	92.8529	92.992	105.471	93.0109	93.6857	97.5483	93.1917	93.9176	88.2141
14	91.6811	91.0116	91.2074	88.9048	95.7142	97.3858	91.6212	92.3836	93.7692	95.8055	95.2919	101.314	94.0091	94.5016	92.405
21	101.424	80.0558	102.87	88.1496	94.7749	98.6734	93.245	92.6485	97.107	89.567	90.2665	94.8922	92.9454	94.1506	90.0096
21	102.79	87.8223	104.142	86.7212	93.8135	99.5191	93.3838	93.0351	96.7664	90.8542	93.3745	97.2478	90.4074	91.8365	87.1576
21	96.8721	75.6774	97.6076	87.7473	94.8816	99.7823	93.2355	92.409	96.9166	91.6944	92.3134	97.835	89.9231	91.6262	86.1926
32	98.0277	6.67963	99.9094	85.7716	94.3781	98.1265	94.199	94.5623	98.8515	87.9846	89.7241	95.7707	92.9454	93.5476	90.0096
32	100.473	4.99629	100.808	86.1519	94.3122	103.989	95.2193	95.1735	99.6065	91.5036	92.9319	100.365	90.4074	94.5515	87.1576
32	101.439	3.97474	101.238	88.5851	96.1321	102.02	96.9735	96.8065	101.906	90.6537	91.7912	98.2494	89.9231	93.6214	86.1926
58	93.8117	0	94.5675	69.3535	78.0176	87.1784	87.0367	86.3409	93.4558	76.187	77.0309	87.3744	83.8315	83.2359	83.4167
58	82.6385	0	83.0464	70.4818	77.3242	88.4923	89.0554	87.6806	95.1509	73.9894	75.4783	85.0018	81.0685	80.3618	80.593
58	89.2678	0	89.9869	68.4053	75.8873	85.8529	83.6163	83.0743	89.8745	76.0532	76.8461	87.6287	86.5501	85.9159	85.9545
