# Supplementary material for: Fatty Acid Methyl Ester (FAME) Succession in Different Substrates as Affected by the Co-Application of Three Pesticides
Source: PLoS One. 2015 Dec 22;10(12):e0145501. doi: 10.1371/journal.pone.0145501 (PMC4687828; doi:10.1371/journal.pone.0145501)
Supplement: S2 Dataset — (XLSX) [file pone.0145501.s002.xlsx]

## Sheet: Dataset PCA
Pesticide	Method	Substrate	Incubation Time	9:0	10:0	i11:0	11:0	12:0	i11:0 3OH	11:0 3OH	i13:0	a13:0	13:0	i12:0 3OH	12:0 3OH	i14:0	14:0	i15:1 G	a15:1 A	i15:0	a15:0	15:1ω6c	15:1ω8c	i16:1 G	i16:0	a16:0	16:1ω9c	16:1ω7c/16:1ω6c	16:1ω5c	16:0	10Me16:0	a17:1 B/i I	a17:1 A	i17:0	a17:0	17:1ω7c	17:1ω8c	cy17:0	17:0	16:1 2OH	10Me17:0	i18:0	a18:0/18:2ω6,9c	18:1ω9c	18:1ω7c/18:1ω6c	18:1ω5c	18:0	11Me18:1ω7c	10Me18:0 TBSA
ACE	MIDI	S	0	0	0	0	0	6.86169	1.9489	4.79425	0	8.37675	6.3378	8.64367	0	0	3.04567	0	0	6.61224	4.80852	0	0	0	0	0	0	6.36468	4.04463	12.9228	0	0	0	0	0	0	0	0	0	0	0	0	7.79382	7.94928	3.96289	0	0	0	0
ACE	MIDI	S	0	0	0	0	0	7.19668	2.48833	5.26076	0	8.89747	2.95114	7.0468	0	0	4.0329	0	0	5.68806	5.03397	0	0	0	0	0	0	9.71891	4.56761	14.3018	0	0	0	0	0	0	0	0	0	0	0	0	6.15726	9.08156	6.10733	0	0	0	0
ACE	MIDI	S	0	0	0	0	0	7.64036	3.80464	5.969	0	9.41818	4.64447	10.2405	0	0	10.7304	0	0	5.54754	3.89901	0	0	0	0	0	0	6.43309	3.75532	11.9235	0	0	0	0	0	0	0	0	0	0	0	0	4.67623	7.07516	3.79769	0	0	0	0
ACE	MIDI	S	7	0	0	0	0	0	0	0	0	0	0	0	0	0	0	0	0	0	0	0	0	0	0	0	0	0	0	100	0	0	0	0	0	0	0	0	0	0	0	0	0	0	0	0	0	0	0
ACE	MIDI	S	7	0	0	0	0	0	0	0	0	0	0	0	0	0	0	0	0	0	0	0	0	0	0	0	0	0	0	100	0	0	0	0	0	0	0	0	0	0	0	0	0	0	0	0	0	0	0
ACE	MIDI	S	7	0	0	0	0	0	0	0	0	0	0	0	0	0	0	0	0	0	0	0	0	0	0	0	0	0	0	100	0	0	0	0	0	0	0	0	0	0	0	0	0	0	0	0	0	0	0
ACE	EL	S	0	0	0	0	0	3.82065	1.85894	3.91251	0	0	4.84963	6.97501	0	3.49726	4.64557	0	0	3.34414	2.72707	0	0	0	2.43782	0	0	4.77603	1.91173	11.0507	3.37922	1.43007	0	1.24569	1.69098	0	1.75031	1.72143	0	2.69732	0	0	3.8534	8.28528	5.61081	0	2.43074	0	1.21463
ACE	EL	S	0	0	0	0	0	3.68698	2.09052	3.97004	0	0	4.72906	6.28201	0	3.48736	2.91765	0	0	3.41492	2.8393	0	0	0	2.47234	0	0	6.28091	2.18989	11.6349	3.26815	1.41303	0	1.45036	1.86714	0	1.78044	1.93113	0	3.08483	0	0	3.79791	8.7408	5.8475	0	2.93569	0	1.40757
ACE	EL	S	0	0	0	0	0	3.1206	1.64085	3.11261	0	0	3.86068	4.21941	0	2.38009	2.37824	0	0	3.5352	3.17097	0	0	0	2.64325	0	0	6.75685	2.35062	12.2416	3.05405	1.05653	0	1.55202	1.71794	0	1.7585	1.47004	0	2.27802	0	0	4.62231	9.28475	6.17636	0	2.88027	0	1.55294
ACE	EL	S	7	0	0	0	0	0	0	0	0	0	0	0	0	1.47422	2.6036	0	0	4.7559	4.58667	0	0	0	3.9621	0	0	6.61768	2.41005	16.6605	5.20635	4.32662	0	1.52967	2.50845	0	1.28425	0	0	3.22573	1.0574	0	4.07496	10.2926	8.29686	0	4.67423	1.58224	0
ACE	EL	S	7	0	0	0	0	0	0	0	0	0	0	0	0	1.45203	2.05024	0	0	5.14112	4.46581	0	0	0	4.55468	0	0	5.41784	2.68941	17.2514	5.55559	5.58556	0	1.63743	2.30759	0	1.47228	0	0	3.05692	1.12424	0	4.65382	10.9373	8.42882	0	4.58595	1.69826	0
ACE	EL	S	7	0	0	0	0	0	0	0	0	0	0	0	0	1.42984	2.49277	0	0	5.03746	5.01121	0	0	0	3.80656	0	0	5.06006	2.69368	16.5702	4.67287	3.82077	0	1.75911	2.6564	0	1.82445	0	0	2.70915	0.99055	0	3.64269	9.64714	8.17396	0	3.95273	1.7643	0
ACE	MIDI	3	0	0	0	0	0	7.24216	0	0	0	0.985545	1.30648	1.15976	0	0	2.33141	0	0	0	1.13044	0	6.87009	0	0.779698	0	0	9.71719	0	6.89755	0	0	0	0	0	3.48966	0	0	0	0	0	0	1.71785	7.28316	0	0	2.64002	0	0
ACE	MIDI	3	0	0	0	0	0	6.2308	0	0	0	1.39465	1.57175	1.0876	0	0	2.52206	0	0	0	1.59134	0	6.21045	0	0.921934	0	0	8.91997	0	9.48727	0	0	0	0	0	4.12123	0	0	0	0	0	0	1.59885	11.2046	0	0	3.45192	0	0
ACE	MIDI	3	0	0	0	0	0	6.984	0	0	0	2.1474	1.83702	1.2873	0	0	2.05176	0	0	0	1.10797	0	5.55081	0	0.637462	0	0	7.75736	0	7.18081	0	0	0	0	0	4.99372	0	0	0	0	0	0	1.47985	6.99253	0	0	1.95758	0	0
ACE	MIDI	3	7	0	0	0	0	6.11696	0	0	0	0	0	0	0	0	1.94222	0	0	1.77107	1.81633	0	7.01734	0	0	0	0	8.97286	0	4.02255	0	0.81	0	0	0	5.85723	0	0	0	0	0	0	0	2.87331	0	0	0	0	0
ACE	MIDI	3	7	0	0	0	0	5.16789	0	0	0	0	0	0	0	0	2.27714	0	0	1.46518	1.92718	0	7.65843	0	0	0	0	10.1402	0	6.67979	0	1.51707	0	0	0	6.89933	0	0	0	0	0	0	0	4.13527	0	0	0	0	0
ACE	MIDI	3	7	0	0	0	0	5.29733	0	0	0	0	0	0	0	0	2.61207	0	0	1.15929	2.03804	0	6.09735	0	0	0	0	8.64041	0	5.22811	0	2.22415	0	0	0	5.4589	0	0	0	0	0	0	0	5.39723	0	0	0	0	0
ACE	EL	3	0	0.0757539	0.362809	0.0636233	0.139425	1.55624	0.282929	0.369722	0.0808069	0	0.34551	0.523808	0.0688701	0.759709	1.85654	0.112023	0.628949	1.71457	3.54198	0.13668	0	0.501168	3.91793	0.117169	0.518526	2.42884	0.223399	18.8423	0.985591	0.194995	0.317452	1.41688	2.80555	0	0.402469	0.385151	0.630464	0	0.324565	0.506683	7.44314	20.8967	3.27741	6.53776	5.57009	0.13	1.41435
ACE	EL	3	0	0.0610399	0.344877	0.0743293	0.116222	1.51959	0.277808	0.36811	0.0642754	0	0.393727	0.622649	0.16056	0.777583	1.95893	0.123845	0.634472	1.71701	3.41234	0.295045	0	0.479856	3.87265	0.125979	0.515895	2.43147	0.287494	19.1593	0.941506	0.154193	0.303121	1.34462	2.66324	0	0.342842	0.366579	0.588572	0	0.574667	0.764446	7.28874	20.6677	3.39373	6.52566	5.71974	0.169192	1.39589
ACE	EL	3	0	0.0367063	0.255384	0.0513469	0.111984	1.37738	0.267475	0.376822	0.0598631	0	0.429505	0.706995	0.114715	0.802946	1.97219	0.114938	0.571436	1.53248	3.04436	0.16541	0	0.470897	3.57827	0.121588	0.526239	2.24245	0.238447	17.9714	0.837362	0.141127	0.276431	1.27352	2.54082	0	0.314608	0.361778	0.653875	0	0.807825	0.947021	6.87374	19.8837	3.49126	6.96946	6.20268	0.149596	2.51402
ACE	EL	3	7	0.0503024	0.134486	0.0583498	0	1.25091	0	0.0996189	0.114999	0.125472	0.0604797	0.0735851	0	0.713878	1.73305	0.422253	0.731244	3.36949	4.84977	0.111539	0	0.309486	3.51154	0.11227	0.318779	4.07493	2.21821	17.3728	2.02205	0.50909	0.236239	1.59759	2.62101	0	0.556903	1.44362	0.669514	0	0.392708	0.539475	4.12777	16.6856	5.8299	6.32009	5.83427	0.58633	1.22173
ACE	EL	3	7	0.0580566	0.123896	0.0495038	0	1.17455	0	0.110931	0.106576	0.158393	0.0975077	0.104113	0	0.741024	1.82692	0.394123	0.792089	3.29683	4.9362	0.134545	0	0.29981	3.44956	0.0821837	0.300815	3.81275	1.84316	16.6007	2.07378	0.328208	0.244654	1.60636	2.60068	0	0.559495	1.50536	0.764276	0	0.639101	0.552574	3.88408	15.3139	5.69858	6.28996	5.22191	0.493215	1.16708
ACE	EL	3	7	0.0823285	0.167982	0.0757934	0	1.28423	0	0.119671	0.116548	0.151057	0.0815073	0.043057	0	0.747621	1.90632	0.380371	0.650391	3.30412	4.63566	0.128545	0	0.408998	3.64826	0.115941	0.318668	3.90583	2.39883	16.9733	2.01749	0.33321	0.227823	1.64229	2.62038	0	0.590433	1.45464	0.803725	0	0.570458	0.526376	4.05388	15.9586	5.72525	6.60208	5.29835	0.561039	1.27548
ACE	MIDI	12	0	0	0	0	0	7.23489	0	1.55585	0	2.89145	1.45603	1.60926	3.34214	0	0	0	0	0	1.92891	0	0	0	0	0	0	10.3031	0	6.51249	0	1.56306	0	0	0	5.2496	0	0	0	0	0	0	0	7.43604	0	0	0	0	0
ACE	MIDI	12	0	0	0	0	0	6.51537	0	1.96093	0	1.77795	1.62824	1.69641	2.64256	0	0	0	0	0	3.80102	0	0	0	0	0	0	12.0544	0	9.13638	0	3.04438	0	0	0	4.44059	0	0	0	0	0	0	0	6.11383	0	0	0	0	0
ACE	MIDI	12	0	0	0	0	0	8.79556	0	2.366	0	3.6211	1.80045	2.13505	1.94299	0	0	0	0	0	1.51988	0	0	0	0	0	0	14.5988	0	4.82032	0	3.56674	0	0	0	5.45608	0	0	0	0	0	0	0	4.96644	0	0	0	0	0
ACE	MIDI	12	7	0	0	0	0	5.18397	0	0	0	1.47513	0	0	0	0	2.27412	0	0	1.23732	1.09901	0	7.02931	0	0	0	0	10.4933	0	7.29956	0	0	0	0	0	5.35713	0	0	0	0	0	0	0	6.48395	0	6.58562	1.13598	0	0
ACE	MIDI	12	7	0	0	0	0	5.52076	0	0	0	1.37326	0	0	0	0	2.98354	0	0	1.4748	1.81129	0	6.01783	0	0	0	0	8.67718	0	6.61996	0	0	0	0	0	5.05243	0	0	0	0	0	0	0	5.33081	0	6.88147	0.853748	0	0
ACE	MIDI	12	7	0	0	0	0	4.55118	0	0	0	1.21281	0	0	0	0	1.99217	0	0	0.999844	1.42507	0	6.51038	0	0	0	0	8.43165	0	5.79652	0	0	0	0	0	6.35961	0	0	0	0	0	0	0	5.97437	0	7.17733	0.571514	0	0
ACE	EL	12	0	0.0538527	0.378756	0.0740626	0.116897	1.44619	0.24051	0.399211	0.0913814	0.374964	0.333868	0.490514	0	1.06336	1.75405	0.661607	2.07588	4.37961	6.49115	0.0956494	0	0.473415	4.00144	0.130226	0.287171	2.36228	0.412489	14.666	1.59245	0.140911	0.522551	1.08733	3.17807	0	0.478757	0.897728	0.551123	0	0.346177	0.363547	4.68651	19.9826	3.60767	4.66274	5.16278	0.151875	3.24661
ACE	EL	12	0	0.0466506	0.195232	0.0447628	0.0693418	1.15678	0.181009	0.341309	0.0795706	0.325291	0.289216	0.436901	0	1.09274	1.78439	0.713985	2.11952	4.34096	6.53364	0.087701	0	0.498251	4.09463	0.127841	0.282902	2.34836	0.352728	14.8066	1.57829	0.139712	0.552592	1.10171	3.25334	0	0.441503	0.844533	0.48	0	0.296675	0.3334	4.98479	20.2447	3.57357	4.54377	5.28224	0.0596605	3.32162
ACE	EL	12	0	0.0394485	0.304826	0.102492	0.0981515	1.30437	0.219445	0.387626	0.0879689	0.378979	0.314472	0.391476	0	1.09804	1.78986	0.765856	2.22551	4.53484	6.76122	0.0860018	0	0.485282	4.22781	0.103133	0.273981	2.31892	0.391346	14.6073	1.65656	0.167863	0.557257	1.15798	3.31058	0	0.465089	0.818816	0.43994	0	0.329058	0.340134	4.59593	20.1159	3.59087	4.77693	5.26128	0.13954	3.44269
ACE	EL	12	7	0	0.11062	0.0426155	0	1.31577	0	0.133961	0.0751033	0	0.0719084	0.0318779	0.0632707	0.790196	1.73033	0.34412	0.853104	3.45174	4.40436	0.126817	0	0.329198	2.91971	0.0990905	0.314832	2.36299	0.618444	16.7638	1.65242	0.278809	0.325176	1.19038	2.38584	0	0.443736	0.807733	0.641184	0.132209	0.644911	0.381519	4.88914	23.2493	3.96773	5.9602	6.62516	0.199425	2.01515
ACE	EL	12	7	0	0.0810904	0.0424682	0	1.23321	0	0.118582	0.086209	0	0.104265	0.0281943	0.0617726	0.73303	1.90093	0.327877	0.791876	3.44006	4.40841	0.118835	0	0.348687	2.88525	0.0708728	0.271072	2.34619	0.604541	16.7399	1.70305	0.295231	0.414072	1.23903	2.41186	0	0.49246	0.81175	0.589345	0.123309	0.445123	0.380784	4.8698	23.1215	3.98396	6.23978	6.58793	0.244753	2.00463
ACE	EL	12	7	0	0.0827442	0.0423209	0	1.23979	0	0.128386	0.0765699	0	0.0782141	0.0355615	0.0758404	0.720032	1.72058	0.324692	0.780619	3.38502	4.332	0.111302	0	0.368562	2.85386	0.0733406	0.293591	2.35553	0.607288	16.9566	1.66446	0.272798	0.368726	1.20678	2.31532	0	0.427585	0.724129	0.543059	0.110127	0.416495	0.382255	5.15251	23.5215	3.98428	6.11668	6.64309	0.212936	1.99353
ACE	MIDI	S3	0	0	0	0	0	9.6681	2.04271	2.02518	0	3.92247	2.70876	3.87164	0	0	0	0	0	0	0	0	5.09239	0	0	0	0	7.26102	0	6.42121	0	0	0	0	0	4.6548	0	0	0	0	0	0	0	6.04365	0	7.74631	0	0	0
ACE	MIDI	S3	0	0	0	0	0	8.47632	2.12103	2.92431	0	4.48143	3.77227	3.18216	0	0	0	0	0	0	0	0	5.48261	0	0	0	0	8.80605	0	6.93808	0	0	0	0	0	5.23021	0	0	0	0	0	0	0	5.87849	0	8.56333	0	0	0
ACE	MIDI	S3	0	0	0	0	0	4.50132	2.19934	3.82344	0	5.0404	4.83577	3.5269	0	0	0	0	0	0	0	0	5.2875	0	0	0	0	8.03353	0	6.67965	0	0	0	0	0	4.9425	0	0	0	0	0	0	0	4.45564	0	9.56488	0	0	0
ACE	MIDI	S3	7	0	0	0	0	5.51335	0	0	0	0	0	0	0.932232	0	3.11407	0	0	1.6733	2.4101	0	5.69089	0	0	0	0	8.13087	0	7.28763	0	1.00379	0	0	0	4.72171	0	0	0	0	0	0	1.48929	5.6684	0	0	0	0	0
ACE	MIDI	S3	7	0	0	0	0	7.78848	0	0	0	0	0	0	1.32369	0	1.95009	0	0	1.8477	1.50745	0	7.60914	0	0	0	0	10.3978	0	3.94439	0	2.02626	0	0	0	6.07823	0	0	0	0	0	0	1.30535	1.56576	0	0	0	0	0
ACE	MIDI	S3	7	0	0	0	0	4.03672	0	0	0	0	0	0	1.12796	0	2.35273	0	0	2.0221	2.58197	0	4.93086	0	0	0	0	9.33947	0	6.58581	0	1.51503	0	0	0	4.53428	0	0	0	0	0	0	1.12141	4.37087	0	0	0	0	0
ACE	EL	S3	0	0.061172	0.499551	0.0942064	0.243023	1.86815	0.532655	0.778326	0	1.00288	0.767746	1.2925	0	1.07396	2.12923	0.0684025	0.690805	1.72938	3.24011	0.160937	0	0.515194	3.97546	0.124024	0.561913	2.54525	0.343274	18.8992	1.01172	0.212644	0.334598	1.41103	2.63663	0	0.435811	0.400899	0.552696	0	0.356255	0.639946	6.95184	19.6029	3.06082	6.64427	5.41659	0	1.38263
ACE	EL	S3	0	0.0682949	0.699518	0.158046	0.303322	2.03211	0.569683	0.8287	0	1.09452	0.807328	1.39397	0	1.07567	2.2202	0.0866886	0.667585	1.73372	3.04255	0.144148	0	0.477744	3.81495	0.116048	0.551687	2.36944	0.423083	17.4391	0.989198	0.208908	0.272312	1.35742	2.50468	0	0.417222	0.414871	0.579117	0	0.301172	0.642893	6.05173	18.0432	2.83273	6.44958	4.90473	0	1.25424
ACE	EL	S3	0	0.0537516	0.580564	0.0943809	0.242796	1.93722	0.563891	0.76614	0	0.911242	0.747585	1.2812	0	1.1131	2.03251	0.0775455	0.5534	1.64571	3.00634	0.139215	0	0.524425	3.77714	0.123652	0.571021	2.41328	0.367459	19.0819	0.967162	0.175105	0.32097	1.30801	2.4886	0	0.487095	0.407287	0.684193	0	0.319912	0.521678	6.72736	20.2454	2.83222	6.24646	5.50751	0	1.38296
ACE	EL	S3	7	0	0.134494	0	0	1.03122	0	0.0937507	0.116245	0	0.0726782	0.0313351	0	0.727673	1.7364	0.424523	0.724703	3.49536	4.53967	0.291078	0	0.401074	3.49155	0	0.305227	3.66719	2.80824	17.224	2.53463	0.302606	0.370684	1.73474	2.71156	0	0.616135	1.4873	0.782511	0.156706	0.583269	0.583739	4.07251	16.1321	5.5017	6.43197	5.35061	0.66332	1.29274
ACE	EL	S3	7	0	0.134757	0	0	1.18996	0	0.130009	0.124969	0	0.0846761	0.0325015	0	0.743049	1.68024	0.403651	0.651996	3.31525	4.36516	0.150405	0	0.508412	3.74972	0	0.414701	3.53892	2.52625	17.2056	2.42061	0.305107	0.290821	1.6643	2.78627	0	0.590019	1.42021	0.751818	0.152772	0.642322	0.604188	4.07756	17.8632	5.34207	6.00781	6.14783	0.597338	1.27383
ACE	EL	S3	7	0	0.13423	0	0	1.36166	0	0.17741	0.135869	0	0.0992009	0.0336679	0	0.779487	1.81398	0.427473	0.727989	3.40274	4.42094	0.131464	0	0.35781	3.58536	0	0.446132	3.58674	2.37262	17.7448	2.46905	0.328112	0.299837	1.6876	2.71855	0	0.624832	1.47063	0.756471	0.162401	0.463554	0.662281	4.25391	17.0959	5.44365	6.15013	5.44411	0.575777	1.33469
ACE	MIDI	S12	0	0	0	0	0	6.67402	1.34002	2.14835	0	3.01066	2.52625	3.15121	1.94168	1.78358	2.56838	0	1.40589	1.7728	2.26651	0	4.30418	0	0.770091	0	0	8.0309	0	8.16074	0	1.74163	0	0	0	3.67865	0	0	0	0	0	0	1.77824	5.7064	0	0	2.29078	0	0
ACE	MIDI	S12	0	0	0	0	0	7.4491	1.07997	1.80803	0	2.49289	2.4147	2.73246	2.23422	1.45106	2.25143	0	1.26569	1.52292	1.74458	0	9.10385	0	0.577621	0	0	11.4637	0	4.33328	0	2.55006	0	0	0	6.38631	0	0	0	0	0	0	1.15438	3.60146	0	0	1.81905	0	0
ACE	MIDI	S12	0	0	0	0	0	5.4527	0.819917	1.4677	0	2.44459	2.30315	2.31372	1.64914	1.11854	1.93448	0	1.12549	1.27304	1.75221	0	3.81454	0	0.38515	0	0	7.98748	0	4.98954	0	1.35234	0	0	0	4.53435	0	0	0	0	0	0	1.03998	3.91959	0	0	1.34731	0	0
ACE	MIDI	S12	7	0	0	0	0	7.16451	0	0	0	0	0	0	0	0	2.70512	0	0	1.43419	1.9393	0	7.15749	0	0	0	0	10.9358	0	5.46927	0	3.81596	0	0	0	5.74961	0	0	0	0	0	0	1.65596	3.21692	0	0	1.20285	0	0
ACE	MIDI	S12	7	0	0	0	0	4.26216	0	0	0	0	0	0	0	0	2.59178	0	0	1.33383	1.97762	0	5.09395	0	0	0	0	8.47637	0	9.45025	0	2.89719	0	0	0	4.10396	0	0	0	0	0	0	1.80075	8.16196	0	0	1.83449	0	0
ACE	MIDI	S12	7	0	0	0	0	4.44046	0	0	0	0	0	0	0	0	2.55344	0	0	1.53454	1.90099	0	5.42978	0	0	0	0	8.59358	0	7.19394	0	1.97842	0	0	0	4.39627	0	0	0	0	0	0	1.51116	5.27397	0	0	0.57121	0	0
ACE	EL	S12	0	0.0645193	0.565746	0.146087	0.0939705	1.56076	0.378433	0.662774	0.108097	0.382809	0.553732	0.836762	0	1.3645	1.95581	0.853934	2.27296	4.23765	6.24847	0.179262	0	0.54489	3.99433	0.115842	0.330228	2.6202	0.543672	13.7756	1.81916	0.193516	0.579527	1.09713	3.05762	0	0.495585	1.02043	0.467594	0	0.322828	0.319785	4.3751	18.9906	3.56015	0	4.72806	0.107041	3.30488
ACE	EL	S12	0	0.0531504	0.312951	0.0662654	0.0818827	1.35186	0.322836	0.568325	0.107564	0.590892	0.503821	0.758716	0	1.33274	1.94117	0.878171	2.36738	4.46099	6.51679	0.0941111	0	0.622041	4.16878	0.13459	0.340923	2.70922	0.544853	14.3053	1.88383	0.168837	0.61584	1.19098	3.27219	0	0.521811	1.07816	0.580787	0	0.343024	0.296669	4.37479	19.298	3.6955	0	4.94763	0.151753	3.62588
ACE	EL	S12	0	0.0417814	0.510596	0.127195	0.120652	1.55528	0.391601	0.616338	0.106539	0.626351	0.498241	0.730406	0	1.22646	1.90268	0.812346	2.38008	4.51639	6.52399	0.105093	0	0.542521	4.27138	0.138033	0.344775	2.71266	0.523616	14.6414	1.87509	0.20927	0.620323	1.23675	3.2841	0	0.527312	1.07281	0.504981	0	0.352126	0.300392	4.58651	19.9325	3.76125	0	5.21718	0.162729	3.57558
ACE	EL	S12	7	0.0357523	0.1255	0	0	1.17568	0	0.174186	0.108596	0	0.0995267	0.0457774	0.0534646	0.751208	1.84303	0.346675	0.732897	3.4311	4.2416	0.141093	0	0.333629	2.89858	0.090969	0.335435	2.5617	0.838077	16.9846	1.65443	0.250756	0.310823	1.16276	2.26888	0	0.428748	0.835146	0.557088	0.104765	0.446767	0.302634	4.74846	23.2473	3.99747	6.31555	6.6307	0.237242	2.00727
ACE	EL	S12	7	0.0660665	0.0987506	0	0	1.17074	0	0.1037	0.107512	0	0.0822686	0	0.107428	0.783417	1.81322	0.340885	0.735626	3.48286	4.29207	0.106233	0	0.367976	2.82336	0.0729961	0.323742	2.55627	0.806092	17.1385	1.6736	0.285232	0.356377	1.248	2.3298	0	0.457752	0.843347	0.58634	0.113307	0.460725	0.334241	4.98584	23.3387	4.07419	6.49252	6.63841	0.258829	1.7048
ACE	EL	S12	7	0.0509094	0.0440264	0	0	0.938733	0	0.0787874	0.0912655	0	0.061499	0.0335143	0.0496367	0.698851	1.72291	0.316394	0.704534	3.3534	4.16788	0.108048	0	0.335502	2.86863	0.0788926	0.308757	2.4835	0.785606	16.8771	1.6365	0.254169	0.381777	1.25661	2.34293	0	0.523323	0.954434	0.627831	0.172278	0.460241	0.365849	4.86735	22.9363	3.9714	6.14647	6.59632	0.232346	1.92986
[truncated: 10 more columns]
